# Supplementary material for: Multiplex One-Step qPCR/RT-qPCR Assays for Detection of Ectromelia Virus, Murine Hepatitis Virus, Reovirus Type 3, and Parvoviruses
Source: Vet Sci. 2026 Feb 25;13(3):217. doi: 10.3390/vetsci13030217 (PMC13029953; doi:10.3390/vetsci13030217)
Supplement: Supplementary file 1 [file vetsci-13-00217-s001.zip]

Archive with 1 entries (1 files):
- vetsci-4109449-supplementary.pdf
